# Supplementary material for: Identification of Mudanjiang Phlebovirus in the Daxing’anling Region of China
Source: Viruses. 2023 Nov 30;15(12):2353. doi: 10.3390/v15122353 (PMC10747047; doi:10.3390/v15122353)
Supplement: Supplementary file 1 [file viruses-15-02353-s001.zip]

Archive with 1 entries (1 files):
- viruses-2737747-supplementary.pdf
